# Supplementary material for: Signatures of Selection at Drug Resistance Loci in Mycobacterium tuberculosis
Source: mSystems. 2018 Jan 30;3(1):e00108-17. doi: 10.1128/mSystems.00108-17 (PMC5790871; doi:10.1128/mSystems.00108-17)
Supplement: TABLE S1 [file sys001182166st1.txt]

Accession	Lineage
SRS494396	lineage4
ERS181485	lineage2
ERS181307	lineage2
SRS419312	lineage2
SRS419310	lineage4
SRS419311	lineage4
SRS419316	lineage4
SRS419314	lineage4
SRS419319	lineage4
ERS066712	lineage2
ERS066713	lineage2
ERS066711	lineage2
ERS066716	lineage2
ERS066717	lineage2
ERS066714	lineage2
ERS066715	lineage4
ERS066718	lineage2
ERS066719	lineage2
ERS181455	lineage2
SRS415254	lineage4
SRS415253	lineage4
SRS415252	lineage4
ERS096348	lineage2
ERS096349	lineage2
ERS096346	lineage2
ERS096347	lineage2
ERS096344	lineage4
ERS096345	lineage2
ERS096342	lineage2
ERS096343	lineage4
ERS096340	lineage2
ERS096341	lineage2
ERS181369	lineage2
ERS094209	lineage4
ERS094208	lineage2
ERS181363	lineage2
ERS094204	lineage2
ERS094207	lineage2
ERS094206	lineage4
ERS094201	lineage4
ERS094200	lineage4
ERS094203	lineage2
ERS094202	lineage2
SRS415209	lineage4
ERS181480	lineage2
ERS124797	lineage2
ERS181569	lineage2
SRS415226	lineage4
SRS415227	lineage4
SRS415224	lineage4
SRS415228	lineage4
SRS415229	lineage4
ERS181457	lineage4
ERS096512	lineage2
SRS419320	lineage4
ERS096511	lineage2
ERS066619	lineage2
ERS066617	lineage4
ERS066616	lineage2
ERS066615	lineage2
ERS066614	lineage2
ERS066613	lineage2
ERS066612	lineage4
ERS066610	lineage2
ERS053644	lineage4
ERS053645	lineage2
ERS053646	lineage2
ERS053647	lineage2
ERS053640	lineage2
ERS053641	lineage4
ERS053642	lineage4
ERS053643	lineage4
ERS096481	lineage2
ERS181456	lineage2
ERS053648	lineage2
ERS053649	lineage2
ERS096480	lineage4
ERS094119	lineage4
ERS094118	lineage4
ERS181566	lineage2
ERS181561	lineage2
ERS181560	lineage2
ERS181408	lineage2
ERS181409	lineage2
ERS094111	lineage4
ERS181407	lineage2
ERS094113	lineage4
ERS094112	lineage4
ERS094115	lineage2
ERS181403	lineage4
ERS094117	lineage4
ERS094116	lineage2
ERS066668	lineage2
ERS066669	lineage2
ERS066662	lineage4
ERS066663	lineage4
ERS066660	lineage4
ERS066661	lineage4
ERS066666	lineage2
ERS066667	lineage4
ERS066664	lineage2
ERS066665	lineage4
ERS096489	lineage2
ERS096494	lineage2
ERS181582	lineage4
ERS096488	lineage4
SRS415176	lineage4
SRS415177	lineage2
SRS415174	lineage4
SRS415175	lineage2
ERS096409	lineage2
ERS096408	lineage2
SRS415170	lineage1
ERS181450	lineage2
ERS096405	lineage2
ERS096404	lineage4
ERS096407	lineage2
ERS096401	lineage2
ERS096400	lineage4
ERS096403	lineage2
ERS096402	lineage2
ERS124833	lineage2
ERS124836	lineage4
ERS124837	lineage2
ERS124834	lineage4
ERS124835	lineage2
ERS124838	lineage2
ERS124839	lineage2
ERS181543	lineage2
ERS181453	lineage2
ERS181542	lineage2
ERS181541	lineage2
SRS494391	lineage4
ERS053608	lineage2
SRS494393	lineage4
ERS181540	lineage4
SRS494395	lineage2
SRS494394	lineage4
SRS494397	lineage4
ERS053609	lineage2
SRS494399	lineage4
ERS181547	lineage2
ERS181452	lineage4
ERS181481	lineage4
SRS490554	lineage4
ERS181544	lineage2
ERS181424	lineage4
ERS181425	lineage4
ERS096373	lineage2
ERS181394	lineage4
ERS181400	lineage2
ERS181427	lineage4
ERS124841	lineage4
ERS124840	lineage2
ERS181420	lineage4
ERS181458	lineage2
ERS181393	lineage2
ERS181572	lineage2
ERS053603	lineage2
ERS181422	lineage2
ERS096372	lineage2
ERS181423	lineage2
ERS181570	lineage2
ERS050955	lineage4
ERS050954	lineage4
ERS050957	lineage2
ERS050956	lineage4
ERS050951	lineage4
ERS050950	lineage4
ERS050953	lineage2
ERS181604	lineage4
ERS181576	lineage2
ERS050959	lineage4
ERS050958	lineage2
ERS124799	lineage2
ERS124798	lineage2
ERS096377	lineage2
ERS181562	lineage4
SRS419328	lineage4
ERS094269	lineage4
ERS096376	lineage2
SRS419323	lineage4
SRS419321	lineage4
ERS094268	lineage2
SRS419327	lineage4
ERS096375	lineage4
SRS419325	lineage4
SRS419324	lineage2
ERS181447	lineage4
ERS181473	lineage2
ERS181577	lineage4
ERS096374	lineage2
ERS181472	lineage2
ERS094159	lineage4
ERS181471	lineage2
ERS094158	lineage2
ERS066653	lineage2
ERS066652	lineage4
ERS066650	lineage2
ERS096370	lineage2
ERS096371	lineage2
ERS066655	lineage2
ERS066654	lineage4
ERS181477	lineage4
ERS066659	lineage2
ERS066658	lineage4
ERS053604	lineage4
ERS053605	lineage2
ERS053606	lineage4
ERS053607	lineage2
ERS094094	lineage2
ERS094095	lineage2
ERS094096	lineage4
ERS094097	lineage4
ERS094090	lineage4
ERS094091	lineage2
ERS094092	lineage4
ERS094093	lineage4
ERS094155	lineage2
ERS094154	lineage2
ERS094157	lineage2
ERS094156	lineage2
ERS094098	lineage4
ERS094099	lineage2
ERS094153	lineage4
ERS094152	lineage2
ERS094256	lineage4
ERS094257	lineage2
ERS094254	lineage4
ERS094255	lineage2
ERS094252	lineage2
ERS094253	lineage4
ERS094250	lineage4
ERS094251	lineage4
ERS096507	lineage2
ERS094151	lineage2
ERS181449	lineage4
ERS181338	lineage2
ERS181339	lineage2
ERS094258	lineage4
ERS094259	lineage2
SRS415219	lineage2
SRS415218	lineage4
ERS096379	lineage2
SRS415213	lineage4
SRS415212	lineage2
SRS415211	lineage4
ERS096378	lineage2
SRS415217	lineage4
ERS181303	lineage4
SRS415214	lineage4
ERS181334	lineage2
ERS181295	lineage2
ERS181335	lineage2
ERS094213	lineage2
SRS415205	lineage4
ERS181336	lineage2
ERS053734	lineage2
ERS053735	lineage4
ERS053736	lineage2
ERS053737	lineage2
ERS053730	lineage4
ERS053731	lineage2
ERS053732	lineage2
ERS053733	lineage4
ERS181330	lineage4
ERS053738	lineage2
ERS181443	lineage2
ERS094260	lineage4
ERS181294	lineage4
ERS181332	lineage4
ERS181476	lineage4
ERS181539	lineage4
ERS181536	lineage4
ERS181537	lineage4
ERS181534	lineage4
ERS181333	lineage2
ERS181532	lineage4
ERS181533	lineage2
ERS181530	lineage4
ERS181531	lineage2
ERS181389	lineage2
ERS181388	lineage4
ERS181360	lineage2
ERS096428	lineage2
ERS181433	lineage2
ERS181432	lineage4
ERS181431	lineage2
ERS181430	lineage4
ERS181381	lineage2
ERS181382	lineage4
ERS181385	lineage4
ERS181384	lineage4
ERS181439	lineage4
ERS181386	lineage4
ERS181367	lineage2
ERS181362	lineage2
SRS490571	lineage4
ERS181361	lineage2
ERS096456	lineage2
ERS096457	lineage2
ERS096454	lineage2
ERS096455	lineage2
ERS096452	lineage2
ERS096453	lineage4
ERS096450	lineage2
ERS096451	lineage4
ERS124803	lineage2
ERS124802	lineage2
ERS124801	lineage4
ERS124800	lineage2
ERS124807	lineage2
ERS124806	lineage4
ERS181366	lineage2
ERS096459	lineage2
ERS124813	lineage2
ERS181365	lineage2
ERS181364	lineage4
ERS181596	lineage2
ERS124818	lineage2
SRS415173	lineage4
ERS124819	lineage2
ERS096493	lineage4
ERS181563	lineage2
ERS181352	lineage4
SRS415210	lineage4
ERS181353	lineage2
ERS181331	lineage2
ERS181454	lineage2
SRS415215	lineage4
ERS181475	lineage2
ERS124812	lineage2
SRS415171	lineage4
SRS415244	lineage4
SRS415245	lineage2
ERS096339	lineage4
ERS096338	lineage2
SRS415240	lineage4
SRS415241	lineage4
SRS415242	lineage4
ERS181551	lineage4
ERS096333	lineage2
ERS096332	lineage4
ERS094223	lineage4
ERS096330	lineage4
ERS096337	lineage2
ERS096336	lineage2
ERS096335	lineage2
ERS096334	lineage2
ERS094191	lineage2
ERS094190	lineage2
ERS094193	lineage2
ERS094192	lineage4
ERS094195	lineage2
ERS094194	lineage4
ERS094197	lineage2
ERS094196	lineage2
ERS094199	lineage2
ERS094198	lineage4
ERS094210	lineage4
ERS094211	lineage4
ERS094216	lineage2
ERS181358	lineage2
ERS094214	lineage2
ERS094215	lineage2
SRS415222	lineage2
ERS181273	lineage2
ERS181272	lineage2
ERS181275	lineage2
ERS181274	lineage4
ERS096496	lineage4
ERS181276	lineage2
ERS181279	lineage2
ERS181278	lineage2
SRS415221	lineage4
ERS181467	lineage2
ERS096485	lineage2
ERS096484	lineage2
ERS096486	lineage2
ERS066608	lineage2
ERS066609	lineage4
ERS096483	lineage2
ERS096482	lineage2
ERS066605	lineage4
ERS066606	lineage2
ERS066607	lineage4
ERS066600	lineage2
ERS066601	lineage2
ERS066602	lineage4
ERS066603	lineage2
ERS053671	lineage2
ERS053670	lineage2
ERS053673	lineage2
ERS053672	lineage4
ERS053675	lineage2
ERS053674	lineage2
ERS053677	lineage2
ERS053676	lineage2
ERS053679	lineage2
ERS053678	lineage2
ERS094106	lineage4
ERS094107	lineage4
ERS094104	lineage2
ERS181478	lineage2
ERS094102	lineage4
ERS094103	lineage2
ERS094100	lineage4
ERS094101	lineage4
ERS094267	lineage4
ERS094266	lineage4
ERS094265	lineage2
ERS094264	lineage2
ERS094263	lineage4
ERS094262	lineage2
ERS094108	lineage4
ERS094109	lineage2
ERS066697	lineage4
ERS066696	lineage2
ERS066695	lineage2
ERS066694	lineage2
ERS066693	lineage2
ERS066692	lineage4
ERS066691	lineage2
ERS066690	lineage2
ERS066698	lineage4
SRS490556	lineage4
SRS490574	lineage2
SRS490577	lineage3
ERS181598	lineage2
ERS181599	lineage4
ERS181594	lineage4
ERS181595	lineage4
ERS181441	lineage4
ERS181597	lineage4
SRS490579	lineage4
ERS181591	lineage2
ERS181592	lineage4
ERS181593	lineage4
ERS096418	lineage2
ERS096419	lineage4
ERS096412	lineage2
ERS096413	lineage2
ERS096410	lineage4
ERS096411	lineage2
ERS096417	lineage2
ERS096414	lineage4
ERS096415	lineage2
SRS415248	lineage4
SRS415197	lineage3
ERS124816	lineage2
ERS181507	lineage4
ERS181506	lineage2
ERS181505	lineage4
ERS181504	lineage2
ERS181490	lineage4
ERS181502	lineage4
ERS181568	lineage2
SRS494400	lineage4
ERS181503	lineage4
SRS419326	lineage4
SRS415256	lineage4
ERS181509	lineage2
ERS181508	lineage4
SRS494405	lineage4
SRS415178	lineage4
ERS096498	lineage2
SRS494406	lineage4
SRS490589	lineage2
ERS181538	lineage4
ERS096469	lineage2
ERS096468	lineage2
ERS096467	lineage4
ERS096465	lineage2
ERS096463	lineage2
ERS096462	lineage4
SRS415179	lineage2
ERS096460	lineage4
ERS181371	lineage2
ERS096499	lineage4
ERS181605	lineage4
ERS181606	lineage2
ERS181607	lineage4
ERS181600	lineage2
ERS181601	lineage4
ERS181602	lineage4
ERS181603	lineage3
ERS181535	lineage4
ERS053619	lineage2
ERS066629	lineage4
ERS050942	lineage2
ERS050943	lineage2
ERS050940	lineage4
ERS053618	lineage4
ERS050946	lineage2
ERS050947	lineage2
ERS050944	lineage2
ERS050945	lineage2
ERS050948	lineage2
ERS050949	lineage2
ERS181446	lineage2
ERS181437	lineage2
ERS181436	lineage2
SRS419330	lineage4
SRS419331	lineage4
SRS419332	lineage4
SRS419333	lineage4
SRS419334	lineage4
SRS490592	lineage1
SRS419336	lineage4
SRS419337	lineage4
SRS494367	lineage2
ERS124808	lineage2
ERS181434	lineage2
ERS181552	lineage4
SRS494389	lineage4
SRS494386	lineage2
SRS494387	lineage1
SRS494384	lineage2
SRS494385	lineage2
SRS494382	lineage2
SRS494383	lineage4
SRS494380	lineage4
SRS494381	lineage4
ERS066640	lineage4
ERS066641	lineage4
ERS066642	lineage2
ERS066643	lineage4
ERS053631	lineage2
ERS053630	lineage4
ERS066646	lineage4
ERS066647	lineage2
ERS066648	lineage4
ERS066649	lineage2
ERS053639	lineage4
ERS053638	lineage2
ERS096364	lineage2
ERS096365	lineage2
ERS094148	lineage2
ERS094149	lineage2
ERS096360	lineage2
ERS053615	lineage2
ERS096362	lineage2
ERS096363	lineage4
ERS094142	lineage2
ERS094143	lineage2
ERS094140	lineage4
ERS094141	lineage2
ERS094146	lineage4
ERS094147	lineage4
ERS094144	lineage2
ERS094145	lineage2
ERS050937	lineage4
ERS050936	lineage4
ERS050935	lineage4
ERS050934	lineage4
ERS050933	lineage4
ERS050932	lineage4
ERS050931	lineage4
ERS050930	lineage4
ERS181309	lineage2
ERS181308	lineage4
ERS094228	lineage4
ERS050939	lineage2
ERS050938	lineage4
SRS415208	lineage4
ERS181406	lineage2
ERS096389	lineage2
ERS181359	lineage2
ERS181451	lineage4
SRS415200	lineage4
ERS181463	lineage4
SRS415202	lineage4
ERS181438	lineage4
SRS415204	lineage4
ERS181404	lineage2
SRS415206	lineage4
SRS415207	lineage4
ERS181499	lineage4
ERS181498	lineage2
ERS181405	lineage4
SRS490591	lineage2
ERS181491	lineage4
ERS181402	lineage4
ERS181493	lineage4
ERS181492	lineage4
ERS181495	lineage2
ERS181494	lineage2
ERS181497	lineage4
ERS181496	lineage2
ERS053701	lineage2
ERS053700	lineage2
ERS053703	lineage4
ERS053702	lineage4
ERS053705	lineage4
ERS053704	lineage4
ERS053707	lineage4
ERS053706	lineage4
ERS053709	lineage4
ERS124804	lineage4
ERS181401	lineage2
ERS181548	lineage2
SRS490590	lineage4
ERS094139	lineage4
ERS094138	lineage4
ERS094137	lineage2
ERS094136	lineage2
ERS094135	lineage4
ERS094134	lineage2
ERS094133	lineage2
ERS181546	lineage2
ERS094131	lineage2
ERS094130	lineage4
ERS181396	lineage2
ERS181397	lineage2
ERS096325	lineage2
ERS181395	lineage4
ERS181392	lineage4
ERS096384	lineage2
ERS181390	lineage2
ERS181391	lineage4
ERS096385	lineage2
ERS181428	lineage4
ERS181429	lineage4
ERS181398	lineage2
ERS181399	lineage4
ERS094249	lineage2
SRS415199	lineage4
ERS094248	lineage2
ERS181325	lineage2
ERS181324	lineage2
SRS415158	lineage4
SRS415159	lineage4
ERS181323	lineage2
ERS181444	lineage2
ERS181322	lineage2
ERS096423	lineage2
ERS096422	lineage4
ERS096421	lineage4
ERS096420	lineage2
ERS096427	lineage2
ERS096426	lineage2
ERS096425	lineage2
ERS096424	lineage2
ERS124810	lineage2
ERS124811	lineage2
ERS096429	lineage2
ERS094231	lineage4
ERS124814	lineage2
ERS124815	lineage2
ERS096327	lineage4
ERS124817	lineage4
ERS094241	lineage4
ERS094240	lineage2
ERS124809	lineage2
SRS494409	lineage4
SRS494408	lineage4
ERS181374	lineage2
ERS094242	lineage2
ERS181318	lineage2
ERS096329	lineage4
ERS181459	lineage4
ERS066638	lineage2
SRS494404	lineage4
SRS494407	lineage4
ERS094244	lineage2
ERS181316	lineage2
ERS181328	lineage2
SRS415198	lineage2
ERS096503	lineage2
ERS181306	lineage2
ERS096321	lineage4
ERS181311	lineage2
ERS096322	lineage2
ERS096328	lineage2
ERS094230	lineage2
ERS096323	lineage3
ERS094188	lineage2
ERS094189	lineage2
ERS094186	lineage4
ERS094187	lineage2
ERS094184	lineage2
ERS094185	lineage2
ERS094182	lineage4
ERS094183	lineage2
ERS094180	lineage2
ERS094181	lineage2
ERS181344	lineage2
ERS181347	lineage4
ERS094233	lineage2
ERS181341	lineage4
ERS096326	lineage4
ERS181343	lineage4
ERS050972	lineage4
ERS050971	lineage2
ERS050970	lineage4
ERS181349	lineage2
ERS181348	lineage2
ERS094235	lineage2
ERS094237	lineage2
ERS181346	lineage2
SRS454489	lineage2
SRS454488	lineage2
ERS181579	lineage2
ERS181301	lineage2
SRS454485	lineage2
SRS415172	lineage4
SRS454487	lineage4
SRS454486	lineage4
SRS454481	lineage4
SRS454480	lineage4
SRS454483	lineage4
ERS181340	lineage2
ERS066639	lineage4
ERS053744	lineage2
ERS096490	lineage2
ERS096491	lineage2
ERS053741	lineage2
ERS053740	lineage2
ERS053743	lineage4
ERS053742	lineage2
ERS066631	lineage4
ERS066630	lineage2
ERS066633	lineage2
ERS066632	lineage2
ERS066635	lineage2
ERS053663	lineage4
ERS066637	lineage4
ERS066636	lineage4
ERS096399	lineage2
ERS096398	lineage2
ERS096395	lineage2
ERS096394	lineage2
ERS096397	lineage2
ERS096396	lineage4
ERS096391	lineage4
ERS096390	lineage2
ERS096393	lineage2
ERS096392	lineage2
ERS094173	lineage2
ERS094172	lineage4
ERS094171	lineage2
ERS094170	lineage4
ERS094177	lineage2
ERS094176	lineage4
ERS094175	lineage2
ERS094174	lineage2
ERS094274	lineage4
ERS181461	lineage4
ERS094179	lineage2
ERS094178	lineage2
ERS094270	lineage4
ERS094271	lineage2
ERS094272	lineage2
ERS094273	lineage2
ERS066684	lineage4
ERS066685	lineage2
ERS066686	lineage2
ERS066687	lineage2
ERS066680	lineage2
ERS066681	lineage2
ERS066682	lineage2
ERS066683	lineage2
ERS181299	lineage2
ERS181298	lineage2
ERS066688	lineage4
ERS066689	lineage4
SRS490563	lineage4
SRS490560	lineage4
SRS490566	lineage4
SRS490565	lineage4
SRS415232	lineage4
ERS181574	lineage2
ERS181571	lineage2
SRS490558	lineage4
ERS053693	lineage4
ERS053692	lineage2
ERS053691	lineage4
ERS053690	lineage2
ERS053697	lineage4
ERS053695	lineage2
ERS053694	lineage2
ERS053699	lineage2
ERS053698	lineage2
SRS494371	lineage2
ERS181575	lineage4
ERS181514	lineage2
ERS181515	lineage2
ERS181516	lineage4
ERS181517	lineage2
ERS181510	lineage2
ERS181511	lineage2
ERS181512	lineage4
ERS181513	lineage2
SRS415183	lineage2
SRS415182	lineage4
SRS415181	lineage2
SRS415180	lineage4
ERS181518	lineage2
ERS181519	lineage2
SRS494376	lineage1
SRS494375	lineage4
ERS053662	lineage2
ERS124820	lineage2
SRS494379	lineage4
ERS181553	lineage2
SRS494378	lineage2
ERS096478	lineage4
ERS096479	lineage4
ERS096474	lineage2
ERS096475	lineage2
ERS096477	lineage4
ERS096470	lineage2
ERS096471	lineage2
ERS096472	lineage2
ERS096473	lineage4
SRS415191	lineage4
SRS494411	lineage4
ERS181442	lineage2
SRS494364	lineage2
ERS181426	lineage2
SRS494366	lineage3
SRS454484	lineage4
SRS494368	lineage4
SRS494369	lineage2
ERS181550	lineage4
ERS181489	lineage2
SRS494392	lineage4
ERS124795	lineage4
ERS096505	lineage4
SRS490584	lineage4
SRS490587	lineage4
SRS419309	lineage4
SRS490583	lineage4
ERS066705	lineage2
ERS066704	lineage2
ERS066707	lineage2
ERS066706	lineage2
ERS066701	lineage4
SRS415234	lineage4
ERS066703	lineage2
ERS066702	lineage2
ERS096500	lineage2
SRS454482	lineage2
ERS066709	lineage2
ERS066708	lineage2
ERS096501	lineage2
ERS053622	lineage2
ERS053623	lineage4
ERS053620	lineage2
ERS053621	lineage2
ERS053626	lineage4
ERS053627	lineage2
ERS053624	lineage4
ERS053625	lineage2
SRS494370	lineage2
ERS053628	lineage4
ERS053629	lineage4
ERS094225	lineage2
ERS181440	lineage2
ERS096351	lineage2
ERS096350	lineage2
ERS096353	lineage2
ERS096352	lineage2
ERS096355	lineage2
ERS096354	lineage4
ERS096357	lineage2
ERS181319	lineage2
ERS096359	lineage2
ERS096358	lineage4
ERS181314	lineage2
ERS181315	lineage4
ERS181312	lineage2
ERS181313	lineage2
ERS181310	lineage4
ERS096497	lineage2
ERS050924	lineage2
ERS050925	lineage2
ERS050926	lineage2
ERS050927	lineage2
ERS094234	lineage2
ERS053668	lineage2
ERS094236	lineage2
ERS050923	lineage2
ERS094238	lineage4
ERS094239	lineage2
ERS096495	lineage2
ERS050928	lineage4
ERS050929	lineage4
SRS415235	lineage2
ERS053666	lineage2
SRS415237	lineage4
SRS415236	lineage2
SRS415231	lineage4
SRS415230	lineage4
SRS415233	lineage4
ERS053667	lineage4
ERS181378	lineage2
SRS415239	lineage4
ERS053664	lineage2
ERS181524	lineage2
ERS181486	lineage4
ERS181487	lineage4
ERS181484	lineage2
ERS053665	lineage2
ERS181482	lineage2
ERS181483	lineage4
ERS053718	lineage4
ERS053719	lineage2
ERS053716	lineage2
ERS053717	lineage4
ERS053714	lineage2
ERS053715	lineage2
ERS053712	lineage4
ERS053713	lineage2
ERS053710	lineage4
ERS053711	lineage4
ERS053657	lineage2
ERS053656	lineage4
ERS096506	lineage2
ERS053654	lineage2
ERS053653	lineage2
ERS053652	lineage2
ERS053651	lineage4
ERS053650	lineage2
ERS181379	lineage4
ERS181488	lineage2
ERS053661	lineage4
ERS096508	lineage2
ERS096509	lineage2
ERS053659	lineage4
ERS053658	lineage2
SRS415249	lineage4
ERS181559	lineage2
SRS415193	lineage4
ERS094128	lineage2
ERS094129	lineage2
ERS181470	lineage2
ERS094124	lineage4
ERS094125	lineage4
ERS094126	lineage2
ERS094127	lineage4
ERS094120	lineage2
ERS094121	lineage4
ERS094122	lineage4
ERS094123	lineage4
ERS181411	lineage2
ERS181410	lineage4
ERS181413	lineage2
ERS181412	lineage2
ERS066679	lineage2
ERS066678	lineage2
ERS181417	lineage4
ERS181416	lineage2
ERS066675	lineage2
ERS066674	lineage2
ERS066677	lineage4
ERS066676	lineage2
ERS066671	lineage2
ERS066670	lineage2
ERS066673	lineage2
ERS066672	lineage2
ERS053635	lineage2
ERS094222	lineage2
ERS053634	lineage4
SRS490553	lineage4
ERS181554	lineage2
SRS490550	lineage2
ERS053637	lineage2
ERS181555	lineage2
SRS415168	lineage4
ERS053636	lineage4
ERS181556	lineage2
SRS415161	lineage2
SRS415160	lineage4
SRS415163	lineage4
ERS181557	lineage2
SRS415165	lineage2
SRS415164	lineage2
SRS415167	lineage2
SRS415166	lineage2
ERS096430	lineage4
ERS094221	lineage2
ERS096432	lineage4
ERS096433	lineage2
ERS096434	lineage4
ERS053633	lineage4
ERS096436	lineage2
ERS096437	lineage2
ERS096438	lineage2
ERS096439	lineage2
ERS053632	lineage2
SRS494390	lineage2
ERS181415	lineage4
ERS181414	lineage2
ERS181468	lineage4
ERS181469	lineage2
ERS181419	lineage4
ERS181418	lineage2
ERS094278	lineage4
ERS181421	lineage2
ERS181474	lineage4
ERS096383	lineage2
ERS181466	lineage4
ERS096366	lineage2
ERS096502	lineage4
ERS181460	lineage2
ERS096367	lineage2
ERS094226	lineage4
ERS094276	lineage2
ERS096361	lineage2
SRS494373	lineage4
ERS094277	lineage2
ERS181464	lineage2
ERS181565	lineage2
SRS415246	lineage4
ERS181465	lineage2
ERS050968	lineage2
ERS050969	lineage2
ERS181350	lineage4
ERS181351	lineage1
ERS181356	lineage2
ERS181357	lineage2
ERS181354	lineage2
ERS181355	lineage2
ERS050960	lineage4
ERS050961	lineage2
ERS050962	lineage2
ERS050963	lineage2
ERS050964	lineage2
ERS050965	lineage2
ERS050966	lineage4
ERS181293	lineage4
ERS181292	lineage2
ERS096368	lineage4
SRS415243	lineage4
ERS181291	lineage2
ERS096369	lineage4
ERS181290	lineage2
SRS454492	lineage2
ERS181297	lineage2
SRS454490	lineage4
SRS454491	lineage4
ERS096331	lineage4
ERS181296	lineage4
ERS066626	lineage4
ERS066627	lineage2
ERS066624	lineage4
ERS066625	lineage4
ERS066622	lineage4
ERS066623	lineage2
ERS066620	lineage2
ERS066621	lineage2
ERS053613	lineage2
ERS053612	lineage4
ERS053611	lineage2
ERS053610	lineage2
ERS053617	lineage2
ERS053616	lineage2
ERS066628	lineage4
ERS053614	lineage2
ERS094087	lineage2
SRS415247	lineage4
ERS096388	lineage4
ERS094220	lineage2
ERS096382	lineage2
ERS094227	lineage4
ERS096380	lineage4
ERS096381	lineage4
ERS096386	lineage4
ERS096387	lineage2
ERS094089	lineage4
ERS094088	lineage2
ERS094160	lineage2
ERS094161	lineage4
ERS094162	lineage2
ERS094163	lineage4
ERS094164	lineage2
ERS094165	lineage4
ERS094166	lineage4
ERS094167	lineage4
ERS094168	lineage2
ERS094169	lineage2
ERS094243	lineage2
ERS094224	lineage2
ERS094245	lineage4
ERS094218	lineage2
ERS094247	lineage2
ERS094246	lineage2
ERS181280	lineage4
ERS181281	lineage2
ERS094219	lineage2
ERS181284	lineage2
ERS181285	lineage2
ERS181286	lineage2
ERS181288	lineage4
ERS181289	lineage2
SRS494377	lineage1
SRS494388	lineage4
ERS181300	lineage2
ERS181373	lineage2
ERS181326	lineage2
ERS181580	lineage2
ERS053727	lineage4
ERS181370	lineage2
ERS053725	lineage2
ERS053724	lineage4
ERS053723	lineage2
ERS053722	lineage2
ERS053721	lineage2
ERS053720	lineage4
SRS494398	lineage4
ERS181372	lineage2
ERS053680	lineage2
ERS053681	lineage2
ERS053682	lineage2
ERS053683	lineage2
ERS053684	lineage4
ERS053685	lineage4
ERS053686	lineage2
ERS053687	lineage2
ERS053688	lineage4
ERS053689	lineage2
ERS181375	lineage2
ERS181521	lineage4
ERS181520	lineage2
ERS181522	lineage4
ERS181525	lineage2
ERS181376	lineage2
ERS181527	lineage2
ERS181526	lineage2
ERS181529	lineage2
ERS181528	lineage4
SRS415192	lineage2
ERS181377	lineage2
SRS415194	lineage4
SRS415195	lineage4
SRS415196	lineage1
ERS181302	lineage4
ERS096431	lineage2
ERS181564	lineage2
ERS181462	lineage2
SRS415201	lineage4
ERS096510	lineage2
ERS181305	lineage2
ERS096435	lineage2
ERS096449	lineage2
ERS096448	lineage2
SRS415203	lineage2
ERS181277	lineage4
ERS124796	lineage2
ERS096441	lineage2
ERS096440	lineage4
ERS096442	lineage2
ERS096445	lineage2
ERS096444	lineage4
ERS096447	lineage2
ERS096446	lineage2
ERS124794	lineage2
SRS415238	lineage4
ERS181304	lineage4
SRS415251	lineage2
